# Supplementary material for: Insight into One Health Approach: Endoparasite Infections in Captive Wildlife in Bangladesh
Source: Pathogens. 2021 Feb 23;10(2):250. doi: 10.3390/pathogens10020250 (PMC7926304; doi:10.3390/pathogens10020250)
Supplement: Supplementary file 1 [file pathogens-10-00250-s001.zip]

Archive with 2 entries (1 files):
- pathogens-1079095-supplementary/
- pathogens-1079095-supplementary/pathogens-1079095-supplementary.docx
